# Supplementary material for: Screening for Poor Self-Reported Sleep Quality at 12 Weeks in Post-Mild Traumatic Brain Injury Patients Using the HF–Age–Gender (HAG) Index
Source: Brain Sci. 2021 Oct 20;11(11):1369. doi: 10.3390/brainsci11111369 (PMC8615360; doi:10.3390/brainsci11111369)
Supplement: Supplementary file 1 [file brainsci-11-01369-s001.zip]

Archive with 1 entries (1 files):
- brainsci-1393313-SI.pdf
